# Supplementary material for: Comparative analysis of microarray data in Arabidopsis transcriptome during compatible interactions with plant viruses
Source: Virol J. 2012 May 29;9:101. doi: 10.1186/1743-422X-9-101 (PMC3430556; doi:10.1186/1743-422X-9-101)
Supplement: Additional file 1 — Microarray Sources. [file 1743-422X-9-101-S1.xls]

## Sheet: Sheet1
Pathogen
virus	source	link
CalCuV	suppl	Ascencio-Ibáñez JT, Sozzani R, Lee TJ, Chu TM, Wolfinger RD, Cella R, Hanley-Bowdoin L. Global analysis of Arabidopsis gene expression uncovers a complex array of changes impacting pathogen response and cell cycle during geminivirus infection. Plant Physiol. 2008 Sep;148(1):436-54. Epub 2008 Jul 23
CAMV*	NASCARRAYS	Yu W, Murfett J, Schoelz JE. Differential induction of symptoms in Arabidopsis by P6 of Cauliflower mosaic virus. Mol Plant Microbe Interact. 2003 Jan;16(1):35-42.
CMV	suppl	Marathe R, Guan Z, Anandalakshmi R, Zhao H, Dinesh-Kumar SP. Study of Arabidopsis thaliana resistome in response to cucumber mosaic virus infection using whole genome microarray. Plant Mol Biol. 2004 Jul;55(4):501-20.
CMV	suppl	Ishihara T, Sakurai N, Sekine KT, Hase S, Ikegami M, Shibata D, Takahashi H. Comparative analysis of expressed sequence tags in resistant and susceptible ecotypes of Arabidopsis thaliana infected with cucumber mosaic virus. Plant Cell Physiol. 2004 Apr;45(4):470-80.
LMV*	ArrayExpress
PPV	NCBI's GEOdb	Babu M, Griffiths JS, Huang TS, Wang A. Altered gene expression changes in Arabidopsis leaf tissues and protoplasts in response to Plum pox virus infection. BMC Genomics. 2008 Jul 9;9:325.
TCV*	NASCARRAYS	Dempsey DA, Pathirana MS, Wobbe KK, Klessig DF. Identification of an Arabidopsis locus required for resistance to turnip crinkle virus. Plant J. 1997 Feb;11(2):301-11.
TEV	NCBI's GEOdb	Agudelo-Romero P, Carbonell P, Perez-Amador MA, Elena SF. Virus adaptation by manipulation of host's gene expression. PLoS One. 2008 Jun 11;3(6):e2397.
TMV	NASCARRAYS	Sheetal Golem, James N. Culver. 2003. Tobacco mosaic virus Induced Alterations in the Gene Expression Profile of Arabidopsis thaliana. MPMI Vol. 16, No. 8.
TMV-Cg	suppl	Espinoza C, Medina C, Somerville S, Arce-Johnson P. Senescence-associated genes induced during compatible viral interactions with grapevine and Arabidopsis. J Exp Bot. 2007;58(12):3197-212. Epub 2007 Aug 30
TRV*	ArrayExpress
TuMV, ORMV	suppl	Yang C, Guo R, Jie F, Nettleton D, Peng J, Carr T, Yeakley JM, Fan JB, Whitham SA. Spatial analysis of arabidopsis thaliana gene expression in response to Turnip mosaic virus infection. Mol Plant Microbe Interact. 2007 Apr;20(4):358-70.
bacteria
P.syringae DC3000 avrRpm1	suppl	De Vos M, Van Oosten VR, Van Poecke RM, Van Pelt JA, Pozo MJ, Mueller MJ, Buchala AJ, Métraux JP, Van Loon LC, Dicke M, Pieterse CM Signal signature and transcriptome changes of Arabidopsis during pathogen and insect attack. Mol Plant Microbe Interact. 2005 Sep;18(9):923-37.
P.syringae pv. maculicola ES4326	NASCARRAYS	Wang L, Mitra RM, Hasselmann KD, Sato M, Lenarz-Wyatt L, Cohen JD, Katagiri F, Glazebrook J The genetic network controlling the Arabidopsis transcriptional response to Pseudomonas syringae pv. maculicola: roles of major regulators and the phytotoxin coronatine. Mol Plant Microbe Interact. 2008 Nov;21(11):1408-20.
P.syringae DC3000 hrcC	suppl	Wang L, Tsuda K, Sato M, Cohen JD, Katagiri F, Glazebrook J. Arabidopsis CaM binding protein CBP60g contributes to MAMP-induced SA accumulation and is involved in disease resistance against Pseudomonas syringae. PLoS Pathog. 2009 Feb;5(2):e1000301. Epub 2009 Feb 13.
P.syringae DC3000	NASCARRAYS	Truman W, de Zabala MT, Grant M. Type III effectors orchestrate a complex interplay between transcriptional networks to modify basal defence responses during pathogenesis and resistance. Plant J. 2006 Apr;46(1):14-33.
P.syringae DC3000 hrp	NASCARRAYS	Truman W, de Zabala MT, Grant M. Type III effectors orchestrate a complex interplay between transcriptional networks to modify basal defence responses during pathogenesis and resistance. Plant J. 2006 Apr;46(1):14-33.
Fl22	ArrayExpress	Bethke G, Unthan T, Uhrig JF, Pöschl Y, Gust AA, Scheel D, Lee J. Flg22 regulates the release of an ethylene response factor substrate from MAP kinase 6 in Arabidopsis thaliana via ethylene signaling. Proc Natl Acad Sci U S A. 2009 May 12;106(19):8067-72. Epub 2009 Apr 29.
fungus
Botrytis cinerea	NASCARRAYS	Ferrari S, Galletti R, Denoux C, De Lorenzo G, Ausubel FM, Dewdney J. Resistance to Botrytis cinerea induced in Arabidopsis by elicitors is independent of salicylic acid, ethylene, or jasmonate signaling but requires PHYTOALEXIN DEFICIENT3. Plant Physiol. 2007 May;144(1):367-79. Epub 2007 Mar 23.
Oligogalacturonides	NASCARRAYS	Ferrari S, Galletti R, Denoux C, De Lorenzo G, Ausubel FM, Dewdney J. Resistance to Botrytis cinerea induced in Arabidopsis by elicitors is independent of salicylic acid, ethylene, or jasmonate signaling but requires PHYTOALEXIN DEFICIENT3. Plant Physiol. 2007 May;144(1):367-79. Epub 2007 Mar 23.
