# Supplementary material for: Comparative analysis of microarray data in Arabidopsis transcriptome during compatible interactions with plant viruses
Source: Virol J. 2012 May 29;9:101. doi: 10.1186/1743-422X-9-101 (PMC3430556; doi:10.1186/1743-422X-9-101)
Supplement: Additional file 5 — Common genes in response to susceptible virus interactions. [file 1743-422X-9-101-S5.xlsx]

## Sheet: go_plus_min
ovorepresented GO	FDR in down regulated gene set	FDR in up regulated gene set	Term			ovorepresented GO	FDR in down regulated gene set	FDR in up regulated gene set	Term
GO:0051276		0.0023	chromosome organization			GO:0008565		2e-05	protein transporter activity
GO:0017038		0.0009	protein import			GO:0008092		0.00066	cytoskeletal protein binding
GO:0048193		1e-06	Golgi vesicle transport			GO:0022890		0.0014	inorganic cation transmembrane transporter activity
GO:0006605		3.4e-09	protein targeting			GO:0003755		0.0017	peptidyl-prolyl cis-trans isomerase activity
GO:0050896	4.4e-16	5.3e-23	response to stimulus			GO:0003743		0.0017	translation initiation factor activity
GO:0006950	7.8e-14	1.2e-18	response to stress			GO:0003824	0.00011	3.2e-20	catalytic activity
GO:0006952	1.8e-06	0.027	defense response			GO:0016740	0.0079	3.7e-08	transferase activity
GO:0009628	4.4e-05	2.2e-16	response to abiotic stimulus			GO:0016772	0.031	0.00027	transferase activity, transferring phosphorus-containing groups
GO:0009607	4.8e-06	3.7e-06	response to biotic stimulus			GO:0016168	0.0027		chlorophyll binding
GO:0042742	0.023	0.0036	defense response to bacterium
GO:0010035	0.04	2.2e-16	response to inorganic substance			ovorepresented GO	FDR in down regulated gene set	FDR in up regulated gene set	Term
GO:0010033	2.7e-05	1e-06	response to organic substance			GO:0009579	7.2e-15	0.016	thylakoid
GO:0009409	0.041	3.6e-05	response to cold			GO:0009507	2.1e-14	1.6e-21	chloroplast
GO:0009408	0.011	0.0002	response to heat			GO:0009532	0.00016	5.6e-08	plastid stroma
GO:0009725	0.014	4.1e-06	response to hormone stimulus			GO:0016020	1.1e-10	4.5e-34	membrane
GO:0009605	1e-09	0.00012	response to external stimulus			GO:0043231	5.1e-07	2.2e-65	intracellular membrane-bounded organelle
GO:0009314	0.014	0.0054	response to radiation			GO:0031090	9.2e-06	3.3e-09	organelle membrane
GO:0009416	0.011	0.0059	response to light stimulus			GO:0005886	0.0014	1.5e-47	plasma membrane
GO:0009737	0.00012	0.032	response to abscisic acid stimulus			GO:0005737	2.8e-07	4e-78	cytoplasm
GO:0046483	0.0075	0.012	heterocycle metabolic process			GO:0005618	6.9e-06	9.3e-10	cell wall
GO:0005975	0.013	0.03	carbohydrate metabolic process			GO:0009505	0.00034	0.036	plant-type cell wall
GO:0008152	0.031	1.1e-12	metabolic process			GO:0030312	8.2e-06	7.9e-10	external encapsulating structure
GO:0034641	0.00068	3.9e-20	cellular nitrogen compound metabolic process			GO:0005622	2.2e-05	3.2e-76	intracellular
GO:0009767	0.014		photosynthetic electron transport chain			GO:0030076	0.0018		light-harvesting complex
GO:0009694	0.083		jasmonic acid metabolic process			GO:0009522	0.0027		photosystem I
						GO:0009523	5.8e-06		photosystem II
						GO:0000312	0.00011		plastid small ribosomal subunit
