# Supplementary material for: Comparative analysis of microarray data in Arabidopsis transcriptome during compatible interactions with plant viruses
Source: Virol J. 2012 May 29;9:101. doi: 10.1186/1743-422X-9-101 (PMC3430556; doi:10.1186/1743-422X-9-101)
Supplement: Additional file 6 — Cluster genes. [file 1743-422X-9-101-S6.xls]

## Sheet: cluster_genes
N cluster	N gene	Max N gene	gene ID						Locus Identifier	Gene Model Description
1	1	2	AT1G01610						AT1G01610	Encodes a protein with glycerol-3-phosphate acyltransferase activity. Involved in cutin assembly. Is functional redundant of GPAT8.
1	2	2	AT1G01620				up regulated		AT1G01620	a member of the plasma membrane intrinsic protein subfamily PIP1. localizes to the plasma membrane and exhibits water transport activity in Xenopus oocyte. expressed ubiquitously and protein level decreases slightly during leaf development.
2	1	2	AT1G05000						AT1G05000	Phosphotyrosine protein phosphatases superfamily protein; FUNCTIONS IN: phosphatase activity, protein tyrosine phosphatase activity, phosphoprotein phosphatase activity; INVOLVED IN: dephosphorylation
2	2	2	AT1G05010				down regulated		AT1G05010	Encodes 1-aminocyclopropane-1-carboxylate oxidase
3	1	3	AT1G08540						AT1G08540	Enodes a subunit of chloroplast RNA polymerase, confers the ability to recognize promoter sequences on the core enzyme. SIG1 is induced by red and blue light.
3	2	3	AT1G08550						AT1G08550	Violaxanthin deepoxidase involved in xanthophyll cycle.Two major consequences of the npq1 mutation are the absence of zeaxanthin formation in strong light and the partial inhibition of the quenching of singlet excited chlorophylls in the photosystem II light-harvesting complex
3	3	3	AT1G08560						AT1G08560	member of SYP11 syntaxin Gene Family
4	1	2	AT1G08930						AT1G08930	encodes a putative sucrose transporter whose gene expression is induced by dehydration and cold.
4	2	2	AT1G08940						AT1G08940	Phosphoglycerate mutase family protein; FUNCTIONS IN: catalytic activity; INVOLVED IN: metabolic process
5	1	2	AT1G09010						AT1G09010	glycoside hydrolase family 2 protein; FUNCTIONS IN: cation binding, hydrolase activity, hydrolyzing O-glycosyl compounds, catalytic activity; INVOLVED IN: carbohydrate metabolic process; LOCATED IN: vacuole;
5	2	2	AT1G09020						AT1G09020	putative activator subunit of SNF1-related protein kinase
6	1	2	AT1G11860						AT1G11860	Glycine cleavage T-protein family; FUNCTIONS IN: aminomethyltransferase activity; INVOLVED IN: response to cadmium ion; LOCATED IN: in 6 components; EXPRESSED IN: 26 plant structures;
6	2	2	AT1G11870						AT1G11870	Seryl-tRNA synthetase targeted to chloroplasts and mitochondria. Its inactivation causes developmental arrest of chloroplasts and mitochondria in Nicotiana benthamiana.
7	1	2	AT1G14830						AT1G14830	Encodes a dynamin-like protein that is involved in mitochondrial morphogenesis and pollen development. Protein is localized as speckles in the cytoplasm, partially co-localizes with mitochondrial markers, cell plate of dividing cells, and the tip of root hairs, root cap cells, and expanding part of trichoblasts.
7	2	2	AT1G14840						AT1G14840	Encodes a microtubule associated protein (MAP70-4). Expressed in all tissues.
8	1	2	AT1G15260						AT1G15260	unknown protein; BEST Arabidopsis thaliana protein match is: unknown protein (TAIR:AT3G16070.1); Has 28 Blast hits to 28 proteins in 7 species: Archae - 0; Bacteria - 0; Metazoa - 0; Fungi - 0; Plants - 28; Viruses - 0; Other Eukaryotes - 0 (source: NCBI BLink).
8	2	2	AT1G15270						AT1G15270	Translation machinery associated TMA7; FUNCTIONS IN: molecular_function unknown; INVOLVED IN: biological_process unknown; LOCATED IN: plasma membrane; EXPRESSED IN: 24 plant structures
9	1	2	AT1G15740						AT1G15740	Leucine-rich repeat family protein; BEST Arabidopsis thaliana protein match is: Leucine-rich repeat (LRR) family protein (TAIR:AT4G23840.1)
9	2	2	AT1G15750						AT1G15750	Encodes a protein with several WD40 repeats at the C-terminus and predicted protein-protein interaction domains at the N-terminus. Together with the TOPLESS-RELATED PROTEINS (TPRs), it is thought to be involved in transcriptional repression of root-promoting genes in the top half of the embryo during the transition stage of embryogenesis. It can also interact with IAA12 through the EAR domain of …
10	1	2	AT1G15950						AT1G15950	Encodes a cinnamoyl CoA reductase. Involved in lignin biosynthesis.
10	2	2	AT1G15960						AT1G15960	member of Nramp2 family
11	1	2	AT1G17330						AT1G17330	Metal-dependent phosphohydrolase; FUNCTIONS IN: catalytic activity; INVOLVED IN: biological_process unknown; LOCATED IN: cellular_component unknown; EXPRESSED IN: 21 plant structures;
11	2	2	AT1G17340						AT1G17340	Phosphoinositide phosphatase family protein; CONTAINS InterPro DOMAIN/s: Synaptojanin, N-terminal (InterPro:IPR002013); BEST Arabidopsis thaliana protein match is: Phosphoinositide phosphatase family protein (TAIR:AT3G14205.1); Has 1726 Blast hits to 1665 proteins in 230 species: Archae - 0; Bacteria - 0; Metazoa - 581; Fungi - 579; Plants - 272; Viruses - 0; Other Eukaryotes - 294 (source: NCBI …
12	1	2	AT1G20100						AT1G20100	unknown protein; BEST Arabidopsis thaliana protein match is: unknown protein (TAIR:AT1G75860.1); Has 471 Blast hits to 438 proteins in 92 species: Archae - 0; Bacteria - 14; Metazoa - 217; Fungi - 43; Plants - 91; Viruses - 1; Other Eukaryotes - 105 (source: NCBI BLink).
12	2	2	AT1G20110						AT1G20110	RING/FYVE/PHD zinc finger superfamily protein; FUNCTIONS IN: phosphoinositide binding; INVOLVED IN: signal transduction
13	1	2	AT1G21520						AT1G21520	unknown protein
13	2	2	AT1G21525						AT1G21525	pseudogene of unknown protein
14	1	2	AT1G22630						AT1G22630	unknown protein; LOCATED IN: chloroplast;
14	2	2	AT1G22640						AT1G22640	MYB-type transcription factor (MYB3) that represses phenylpropanoid biosynthesis gene expression
15	1	2	AT1G25275						AT1G25275	unknown protein; FUNCTIONS IN: molecular_function unknown; INVOLVED IN: response to karrikin; LOCATED IN: endomembrane system;
15	2	2	AT1G25280						AT1G25280	Member of TLP family
16	1	2	AT1G25390						AT1G25390	Protein kinase superfamily protein; FUNCTIONS IN: kinase activity; INVOLVED IN: protein amino acid phosphorylation; LOCATED IN: plasma membrane; EXPRESSED IN: 23 plant structures;
16	2	2	AT1G25400						AT1G25400	unknown protein
17	1	2	AT1G28280						AT1G28280	VQ motif-containing protein;
17	2	2	AT1G28290						AT1G28290	Encodes an atypical arabinogalactan protein that is localized to the plasma membrange. AGP31 is highly expressed in flowers and vascular tissue and is repressed by jasmonic acid. AGP31 may play a role in vascular tissue function during defense and development.
18	1	2	AT1G28370						AT1G28370	encodes a member of the ERF (ethylene response factor) subfamily B-1 of ERF/AP2 transcription factor family. The protein contains one AP2 domain. There are 15 members in this subfamily including ATERF-3, ATERF-4, ATERF-7, and leafy petiole.
18	2	2	AT1G28380						AT1G28380	This gene is predicted to encode a protein involved in negatively regulating salicylic acid-related defense responses and cell death programs. nsl1 mutants develop necrotic lesions spontaneously and show other features of a defense response, such as higher levels of SA and disease resistance-related transcripts, in the absence of a biotic stimulus. The NSL1 protein is predicted to have a MACPF do…
19	1	3	AT1G33590						AT1G33590	Leucine-rich repeat (LRR) family protein; INVOLVED IN: signal transduction, response to karrikin, defense response; LOCATED IN: cell wall, chloroplast, plant-type cell wall; EXPRESSED IN: 22 plant structures;
19	2	3	AT1G33600						AT1G33600	Leucine-rich repeat (LRR) family protein; INVOLVED IN: signal transduction; LOCATED IN: cell wall, membrane, plant-type cell wall
19	3	3	AT1G33610						AT1G33610	Leucine-rich repeat (LRR) family protein; INVOLVED IN: signal transduction; LOCATED IN: endomembrane system;
20	1	3	AT1G52220						AT1G52220	FUNCTIONS IN: molecular_function unknown; INVOLVED IN: biological_process unknown; LOCATED IN: chloroplast thylakoid membrane, chloroplast;
20	2	3	AT1G52230						AT1G52230	photosystem I subunit H2 (PSAH2); FUNCTIONS IN: molecular_function unknown; INVOLVED IN: photosynthesis; LOCATED IN: in 6 components; EXPRESSED IN: 21 plant structures;
20	3	3	At1g52240						AT1G52240	Encodes a member of KPP-like gene family, homolog of KPP (kinase partner protein) gene in tomato. Also a member of the RopGEF (guanine nucleotide exchange factor) family, containing the novel PRONE domain (plant-specific Rop nucleotide exchanger), which is exclusively active towards members of the Rop subfamily .
21	1	2	AT1G52400						AT1G52400	encodes a member of glycosyl hydrolase family 1, located in inducible ER bodies which were formed after wounding, required in inducible ER body formation
21	2	2	AT1G52410						AT1G52410	Contains a novel calcium-binding repeat sequence. Binds TSK in vitro. Localizes to small cytoplasmic vesicles in interphase cells. In cells synchronized for cell division, TSA1 and TSK relocalize to ends of spindle microtubules that are ahead of separating chromatids during metaphase and anaphase of mitosis. May be involved in mitosis together with TSK. Expressed preferentially in the flower and …
22	1	2	AT1G53230						AT1G53230	Encodes a member of a recently identified plant transcription factor family that includes Teosinte branched 1, Cycloidea 1, and proliferating cell nuclear antigen (PCNA) factors, PCF1 and 2. Regulated by miR319. Involved in heterchronic regulation of leaf differentiation.
22	2	2	AT1G53240						AT1G53240	Lactate/malate dehydrogenase family protein; FUNCTIONS IN: malate dehydrogenase activity, copper ion binding; INVOLVED IN: response to cadmium ion, response to salt stress, response to cold, defense response to bacterium, peptidyl-cysteine S-nitrosylation; LOCATED IN: mitochondrion, cell wall, chloroplast;
23	1	2	AT1G68530						AT1G68530	Encodes KCS6, a member of the 3-ketoacyl-CoA synthase family involved in the biosynthesis of VLCFA (very long chain fatty acids).
23	2	2	AT1G68540						AT1G68540	NAD(P)-binding Rossmann-fold superfamily protein; FUNCTIONS IN: coenzyme binding, oxidoreductase activity, binding, catalytic activity; INVOLVED IN: cellular metabolic process, metabolic process; LOCATED IN: cellular_component unknown; EXPRESSED IN: 21 plant structures;
24	1	2	AT1G69360						AT1G69360	Plant protein of unknown function (DUF863);
24	2	2	AT1G69370						AT1G69370	Encodes chorismate mutase 3 (CM3).
25	1	2	AT1G69690						AT1G69690	TCP family transcription factor ; FUNCTIONS IN: sequence-specific DNA binding transcription factor activity; INVOLVED IN: regulation of transcription; LOCATED IN: chloroplast;
25	2	2	AT1G69700						AT1G69700	Part of the AtHVA22 family. Protein expression is ABA- and stress-inducible.
26	1	2	AT1G70780						AT1G70780	unknown protein; FUNCTIONS IN: molecular_function unknown; INVOLVED IN: biological_process unknown; LOCATED IN: mitochondrion; EXPRESSED IN: sperm cell, male gametophyte, pollen tube;
26	2	2	AT1G70790						AT1G70790	Calcium-dependent lipid-binding (CaLB domain) family protein;
27	1	2	AT1G72150						AT1G72150	novel cell-plate-associated protein that is related in sequence to proteins involved in membrane trafficking in other eukaryotes
27	2	2	AT1G72160						AT1G72160	Sec14p-like phosphatidylinositol transfer family protein; FUNCTIONS IN: transporter activity; INVOLVED IN: transport; LOCATED IN: plasma membrane; EXPRESSED IN: 24 plant structures;
28	1	2	AT1G72900						AT1G72900	Toll-Interleukin-Resistance (TIR) domain-containing protein; FUNCTIONS IN: transmembrane receptor activity, ATP binding; INVOLVED IN: signal transduction, defense response, apoptosis, innate immune response; LOCATED IN: intrinsic to membrane;
28	2	2	AT1G72910						AT1G72910	Toll-Interleukin-Resistance (TIR) domain-containing protein; FUNCTIONS IN: transmembrane receptor activity, ATP binding; INVOLVED IN: signal transduction, defense response, apoptosis, innate immune response; LOCATED IN: intrinsic to membrane;
29	1	3	AT1G74000						AT1G74000	encodes a protein similar to strictosidine synthase, which is involved in the production of monoterpene indole alkaloids. This gene belongs to a family of 13 members in Arabidopsis.
29	2	3	AT1G74010						AT1G74010	Calcium-dependent phosphotriesterase superfamily protein; FUNCTIONS IN: strictosidine synthase activity; INVOLVED IN: biosynthetic process; LOCATED IN: plant-type cell wall;
29	3	3	AT1G74020						AT1G74020	Encodes AtSS-2 strictosidine synthase.
30	1	2	AT1G76100						AT1G76100	One of two Arabidopsis plastocyanin genes. Expressed at 1/10th level of PETE2. Does not respond to increased copper levels and is thought to be the isoform that participates in electron transport under copper-limiting conditions.
30	2	2	AT1G76110						AT1G76110	HMG (high mobility group) box protein with ARID/BRIGHT DNA-binding domain; FUNCTIONS IN: sequence-specific DNA binding transcription factor activity; INVOLVED IN: regulation of transcription; LOCATED IN: intracellular, nucleus;
31	1	2	AT1G78620						AT1G78620	Protein of unknown function DUF92, transmembrane; LOCATED IN: chloroplast, chloroplast inner membrane;
31	2	2	AT1G78630						AT1G78630	embryo defective 1473 (emb1473); FUNCTIONS IN: structural constituent of ribosome; INVOLVED IN: translation, embryo development ending in seed dormancy; LOCATED IN: thylakoid, ribosome, chloroplast, chloroplast stroma; EXPRESSED IN: 23 plant structures;
32	1	2	AT1G79500						AT1G79500	Encodes a protein with 3-deoxy-8-phosphooctulonate synthase (KDOP synthase) activity which is involved in the biosynthesis of KDO, a component of cell wall rhamnogalacturonan II.
32	2	2	AT1G79510						AT1G79510	Uncharacterized conserved protein (DUF2358); FUNCTIONS IN: molecular_function unknown; INVOLVED IN: biological_process unknown; LOCATED IN: chloroplast; EXPRESSED IN: 21 plant structures;
33	1	2	AT1G79550						AT1G79550	Encodes cytosolic phosphoglycerate kinase (PGK).
33	2	2	AT1G79560						AT1G79560	Encodes an FtsH protease that is localized to the chloroplast. Mutations in this locus result in embryo lethality.
34	1	4	AT1G79670						AT1G79670	Encodes a receptor-like kinase that does not contain an extracellular leucine-rich repeat domain. A novel type of dominant disease-resistance protein that confers resistance to a broad spectrum of Fusarium races.
34	2	4	AT1G79680						AT1G79680	WALL ASSOCIATED KINASE (WAK)-LIKE 10 (WAKL10); FUNCTIONS IN: kinase activity; INVOLVED IN: protein amino acid phosphorylation; LOCATED IN: endomembrane system, integral to membrane;
34	3	4	AT1G79690						AT1G79690	nudix hydrolase homolog 3 (NUDT3); FUNCTIONS IN: dipeptidyl-peptidase activity, hydrolase activity; INVOLVED IN: proteolysis; LOCATED IN: cytosol, vacuole; EXPRESSED IN: 23 plant structures;
34	4	4	AT1G79700						AT1G79700	Integrase-type DNA-binding superfamily protein; CONTAINS InterPro DOMAIN/s: DNA-binding, integrase-type (InterPro:IPR016177), Pathogenesis-related transcriptional factor/ERF, DNA-binding (InterPro:IPR001471)
35	1	2	AT1G80780						AT1G80780	Polynucleotidyl transferase, ribonuclease H-like superfamily protein; FUNCTIONS IN: ribonuclease activity, nucleic acid binding; INVOLVED IN: RNA modification; LOCATED IN: nucleus; EXPRESSED IN: 24 plant structures;
35	2	2	AT1G80790						AT1G80790	XH/XS domain-containing protein;
36	1	2	AT2G02860						AT2G02860	encodes a sucrose transporter in sieve elements and a number of sink tissues and cell types. Gene expression is induced by wounding.
36	2	2	AT2G02870						AT2G02870	Galactose oxidase/kelch repeat superfamily protein; CONTAINS InterPro DOMAIN/s: Galactose oxidase/kelch, beta-propeller (InterPro:IPR011043),
37	1	2	AT2G20120						AT2G20120	Encodes an integral membrane protein of unknown function, highly conserved between plants and bacteria; is likely to be involved in a mechanism that negatively regulates the differentiation of vascular tissue in the stem. Mutants display a dramatic increase in vascular tissue development in the stem in place of the interfascicular region that normally separates the vascular bundles.
37	2	2	AT2G20130						AT2G20130	like COV 1 (LCV1);
38	1	2	AT2G21370						AT2G21370	Although this gene has a sequence similar to xylulose kinases, several lines of experimental evidence suggest that it does not act on xylulose or deoxy-xylulose.
38	2	2	AT2G21380						AT2G21380	Kinesin motor family protein; FUNCTIONS IN: microtubule motor activity, zinc ion binding, ATP binding; INVOLVED IN: microtubule-based movement; LOCATED IN: chloroplast; EXPRESSED IN: 23 plant structures;
39	1	3	AT2G24270						AT2G24270	Encodes a protein with non-phosphorylating NADP-dependent glyceraldehyde-3-phosphate dehydrogenase activity. The activity of the enzyme was determined from leaf extracts; the enzyme has not been purified to confirm activity.
39	2	3	AT2G24280						AT2G24280	alpha/beta-Hydrolases superfamily protein; FUNCTIONS IN: serine-type peptidase activity, serine-type carboxypeptidase activity; INVOLVED IN: proteolysis; LOCATED IN: endomembrane system, lysosome;
39	3	3	AT2G24290						AT2G24290	Protein of unknown function (DUF1068); FUNCTIONS IN: molecular_function unknown; INVOLVED IN: biological_process unknown; LOCATED IN: endomembrane system; EXPRESSED IN: 22 plant structures;
40	1	2	AT2G26330						AT2G26330	Homologous to receptor protein kinases. Involved in specification of organs originating from the shoot apical meristem. Contains a cytoplasmic protein kinase catalytic domain, a transmembrane region, and an extracellular leucine-rich repeat. ER has been identified as a quantitative trait locus for transpiration efficiency by influencing epidermal and mesophyll development, stomatal density and po…
40	2	2	AT2G26340						AT2G26340	unknown protein.
41	1	3	AT2G26660						AT2G26660	SPX domain gene 2 (SPX2);
41	2	3	AT2G26670						AT2G26670	Encodes a plastid heme oxygenase necessary for phytochrome chromophore biosynthesis and for coupling the expression of some nuclear genes to the functional state of the chloroplast.
41	3	3	AT2G26680						AT2G26680	CONTAINS InterPro DOMAIN/s: Methyltransferase FkbM (InterPro:IPR006342)
42	1	2	AT2G27500						AT2G27500	Glycosyl hydrolase superfamily protein; FUNCTIONS IN: cation binding, hydrolase activity, hydrolyzing O-glycosyl compounds, catalytic activity; INVOLVED IN: carbohydrate metabolic process; LOCATED IN: anchored to plasma membrane, nucleus, cytoplasm;
42	2	2	AT2G27510						AT2G27510	ferredoxin 3 (FD3); FUNCTIONS IN: electron carrier activity, iron-sulfur cluster binding, 2 iron, 2 sulfur cluster binding; INVOLVED IN: electron transport chain; LOCATED IN: chloroplast;
43	1	2	AT2G29440						AT2G29440	Encodes glutathione transferase belonging to the tau class of GSTs. Naming convention according to Wagner et al. (2002).
43	2	2	AT2G29450						AT2G29450	Encodes a member of the TAU glutathione S-transferase gene family. Gene expression is induced by exposure to auxin, pathogen and herbicides. Naming convention according to Wagner et al. (2002)
44	1	2	AT2G30250						AT2G30250	member of WRKY Transcription Factor; Group I. Located in nucleus. Involved in response to various abiotic stresses - especially salt stress.
44	2	2	AT2G30260						AT2G30260	encodes U2B", which is a component of the U2 snRNP complex. Its precise role in pre-mRNA splicing is still unknown. It has been suggested that U2B0 may not be required for the splicing reaction itself but may have a role in U2 snRNP biogenesis. Deletion analysis of the U2B0 gene fusion has identified the N-terminal RNP-80 motif as sufficient for localization to the coiled body and the nucleus.
45	1	2	AT2G30860						AT2G30860	Encodes glutathione transferase belonging to the phi class of GSTs. Naming convention according to Wagner et al. (2002).
45	2	2	AT2G30870						AT2G30870	early dehydration-induced gene ERD13 homologous to tobacco and maize glutathione S-transferases. Encodes glutathione transferase belonging to the phi class of GSTs. Naming convention according to Wagner et al. (2002)
46	1	2	AT2G31800						AT2G31800	Integrin-linked protein kinase family; FUNCTIONS IN: protein serine/threonine/tyrosine kinase activity, kinase activity; INVOLVED IN: regulation of signal transduction, protein amino acid phosphorylation;
46	2	2	AT2G31810						AT2G31810	ACT domain-containing small subunit of acetolactate synthase protein; FUNCTIONS IN: acetolactate synthase activity, amino acid binding; INVOLVED IN: branched chain family amino acid biosynthetic process; LOCATED IN: chloroplast
47	1	2	AT2G37750						AT2G37750	unknown protein; Has 21 Blast hits to 21 proteins in 7 species: Archae - 0; Bacteria - 0; Metazoa - 0; Fungi - 0; Plants - 21; Viruses - 0; Other Eukaryotes - 0 (source: NCBI BLink).
47	2	2	AT2G37760						AT2G37760	NAD(P)-linked oxidoreductase superfamily protein; FUNCTIONS IN: oxidoreductase activity; INVOLVED IN: response to cadmium ion;
48	1	2	AT2G39650						AT2G39650	Protein of unknown function (DUF506) ;
48	2	2	AT2G39660						AT2G39660	Encodes a plasma membrane-localized ser/thr protein kinase that is a crucial component of host response signaling required to activate the resistance responses to Botrytis and A. brassicicola infection. It is likely a negative regulator of salicylic acid accumulation and basal defense against virulent bacterial pathogens.
49	1	2	AT2G43550						AT2G43550	Encodes a defensin-like (DEFL) family protein.
49	2	2	AT2G43560						AT2G43560	FKBP-like peptidyl-prolyl cis-trans isomerase family protein; FUNCTIONS IN: FK506 binding, peptidyl-prolyl cis-trans isomerase activity; INVOLVED IN: protein folding; LOCATED IN: thylakoid, thylakoid lumen, chloroplast thylakoid lumen, chloroplast;
50	1	2	AT2G45810						AT2G45810	DEA(D/H)-box RNA helicase family protein; FUNCTIONS IN: helicase activity, ATP-dependent helicase activity, nucleic acid binding, ATP binding; LOCATED IN: cellular_component unknown; EXPRESSED IN: 23 plant structures;
50	2	2	AT2G45820						AT2G45820	Remorin family protein; FUNCTIONS IN: DNA binding; INVOLVED IN: biological_process unknown; LOCATED IN: plasma membrane; EXPRESSED IN: 25 plant structures;
51	1	3	AT2G46240						AT2G46240	A member of Arabidopsis BAG (Bcl-2-associated athanogene) proteins, plant homologs of mammalian regulators of apoptosis. Expression of BAG6 in leaves was strongly induced by heat stress. Knockout mutants exhibited enhanced susceptibility to fungal pathogen Botrytis cinerea. Plant BAG proteins are multi-functional and remarkably similar to their animal counterparts, as they regulate apoptotic-like…
51	2	3	AT2G46250						AT2G46250	myosin heavy chain-related;
51	3	3	AT2G46260						AT2G46260	BTB/POZ/Kelch-associated protein;
52	1	2	AT2G47440						AT2G47440	Tetratricopeptide repeat (TPR)-like superfamily protein; FUNCTIONS IN: binding, heat shock protein binding; INVOLVED IN: protein folding; LOCATED IN: cellular_component unknown;
52	2	2	AT2G47450						AT2G47450	A component of the chloroplast signal recognition particle pathway that is involved in LHCP targeting. It is downregulated in response to high light. It recognizes the DPLG motif in Lhcb1.
53	1	2	AT3G02140						AT3G02140	Encodes a protein that acts in the nucleus and is an important negative regulator of ABA and salt stress responses, and could play a critical role in controlling root elongation, floral initiation and starch degradation.
53	2	2	AT3G02150						AT3G02150	a chloroplast trans-acting factor of the psbD light-responsive promoter.TCP gene involved in heterochronic control of leaf differentiation.
54	1	2	AT3G13350						AT3G13350	HMG (high mobility group) box protein with ARID/BRIGHT DNA-binding domain; FUNCTIONS IN: sequence-specific DNA binding transcription factor activity; LOCATED IN: nucleus, intracellular; EXPRESSED IN: 24 plant structures;
54	2	2	AT3G13360						AT3G13360	WPP domain interacting protein 3 (WIP3);
55	1	2	AT3G14230						AT3G14230	encodes a member of the ERF (ethylene response factor) subfamily B-2 of ERF/AP2 transcription factor family (RAP2.2). The protein contains one AP2 domain. There are 5 members in this subfamily including RAP2.2 AND RAP2.12.
55	2	2	AT3G14240						AT3G14240	Subtilase family protein; FUNCTIONS IN: identical protein binding, serine-type endopeptidase activity; INVOLVED IN: proteolysis, negative regulation of catalytic activity; LOCATED IN: endomembrane system;
56	1	2	AT3G15680						AT3G15680	Ran BP2/NZF zinc finger-like superfamily protein; FUNCTIONS IN: binding, zinc ion binding; INVOLVED IN: biological_process unknown; LOCATED IN: intracellular; EXPRESSED IN: 21 plant structures;
56	2	2	AT3G15690						AT3G15690	Single hybrid motif superfamily protein; LOCATED IN: chloroplast;
57	1	2	AT3G16460						AT3G16460	Mannose-binding lectin superfamily protein; FUNCTIONS IN: copper ion binding; INVOLVED IN: response to cold; LOCATED IN: cytosol, nucleus, membrane; EXPRESSED IN: 23 plant structures;
57	2	2	AT3G16470						AT3G16470	JA-responsive gene
58	1	3	AT3G16750						AT3G16750	unknown protein
58	2	3	AT3G16760						AT3G16760	Tetratricopeptide repeat (TPR)-like superfamily protein; FUNCTIONS IN: binding; LOCATED IN: plasma membrane; EXPRESSED IN: 23 plant structures
58	3	3	AT3G16770						AT3G16770	Encodes a member of the ERF (ethylene response factor) subfamily B-2 of the plant specific ERF/AP2 transcription factor family (RAP2.3). The protein contains one AP2 domain. There are 5 members in this subfamily including RAP2.2 AND RAP2.12.It is localized to the nucleus and acts as a transcriptional activator through the GCC-box. It has been identified as a suppressor of Bax-induced cell death b…
59	1	2	AT3G17770						AT3G17770	Dihydroxyacetone kinase; FUNCTIONS IN: glycerone kinase activity, ATP binding; INVOLVED IN: glycerol metabolic process; LOCATED IN: cellular_component unknown; EXPRESSED IN: 24 plant structures;
59	2	2	AT3G17780						AT3G17780	FUNCTIONS IN: molecular_function unknown; INVOLVED IN: intracellular protein transport; LOCATED IN: endomembrane system, integral to membrane, endoplasmic reticulum; EXPRESSED IN: 23 plant structures;
60	1	2	AT3G22950						AT3G22950	A member of ARF GTPase family. A thaliana has 21 members of this family, known to be essential for vesicle coating and uncoating and functions in GTP-binding. Gene encoding ADP-ribosylation factor and similar to ADP-ribosylation factor GB:P91924 (Dugesia japonica), other ARFs and ARF-like proteins.
60	2	2	AT3G22960						AT3G22960	encodes a chloroplast pyruvate kinase alpha subunit. Important for seed oil biosynthesis. Ubiquitously expressed, with significantly increased expression in maturing seeds.
61	1	2	AT3G23550						AT3G23550	MATE efflux family protein; FUNCTIONS IN: antiporter activity, drug transmembrane transporter activity, transporter activity; INVOLVED IN: drug transmembrane transport, transmembrane transport; LOCATED IN: membrane;
61	2	2	AT3G23560						AT3G23560	Member of the multidrug and toxic compound extrusion (MATE) family, protects roots from inhibitory compounds.
62	1	2	AT3G23820						AT3G23820	UDP-D-glucuronate 4-epimerase
62	2	2	AT3G23830						AT3G23830	encodes a glycine-rich RNA binding protein. Gene expression is induced by cold and reduced by ionic (salt) and non-ionic (mannitol) osmotic stress. Lines overexpressing the gene are slightly more tolerant to osmotic stress during germination.
63	1	2	AT3G25470						AT3G25470	bacterial hemolysin-related; FUNCTIONS IN: methyltransferase activity, RNA binding, nucleic acid binding; INVOLVED IN: methylation, hemolysis by symbiont of host erythrocytes; LOCATED IN: mitochondrion;
63	2	2	AT3G25480						AT3G25480	Rhodanese/Cell cycle control phosphatase superfamily protein; FUNCTIONS IN: molecular_function unknown; INVOLVED IN: biological_process unknown; LOCATED IN: chloroplast thylakoid membrane, chloroplast;
64	1	2	AT3G26560						AT3G26560	ATP-dependent RNA helicase, putative; FUNCTIONS IN: in 6 functions; LOCATED IN: cytosol, mitochondrion; EXPRESSED IN: 24 plant structures;
64	2	2	AT3G26570						AT3G26570	low affinity phosphate transporter
65	1	2	AT3G48720						AT3G48720	HXXXD-type acyl-transferase family protein; FUNCTIONS IN: transferase activity, transferring acyl groups other than amino-acyl groups, transferase activity; INVOLVED IN: biological_process unknown; LOCATED IN: cellular_component unknown;
65	2	2	AT3G48730						AT3G48730	glutamate-1-semialdehyde 2,1-aminomutase 2 (GSA2); FUNCTIONS IN: glutamate-1-semialdehyde 2,1-aminomutase activity, pyridoxal phosphate binding, transaminase activity, catalytic activity; INVOLVED IN: porphyrin biosynthetic process; LOCATED IN: chloroplast stroma, chloroplast, chloroplast envelope;
66	1	2	AT3G54890						AT3G54890	Encodes a component of the light harvesting complex associated with photosystem I.
66	2	2	AT3G54900						AT3G54900	A.thaliana PICOT protein.It activates CAX1 gene Calcium transport activity.In other organisms, PICOT proteins appear to play a negative regulatory role in cellular stress responses.
67	1	2	AT3G60340						AT3G60340	alpha/beta-Hydrolases superfamily protein; FUNCTIONS IN: palmitoyl-(protein) hydrolase activity; INVOLVED IN: protein modification process; LOCATED IN: vacuole; EXPRESSED IN: 25 plant structures;
67	2	2	AT3G60350						AT3G60350	ARABIDILLO-2 and its homolog, ARABIDILLO -1, are unique among Arabidopsis Arm-repeat proteins in having an F-box motif and fall into a phylogenetically distinct subgroup from other plant Arm-repeat proteins Similar to arm repeat protein in rice and armadillo/beta-catenin repeat family protein / F-box family protein in Dictyostelium. ARABIDILLO-2 promote lateral root development. Mutant plants for…
68	1	2	AT3G63160						AT3G63160	FUNCTIONS IN: molecular_function unknown; INVOLVED IN: biological_process unknown; LOCATED IN: chloroplast outer membrane, thylakoid, chloroplast thylakoid membrane, chloroplast, chloroplast envelope;
68	2	2	AT3G63170						AT3G63170	Chalcone-flavanone isomerase family protein; FUNCTIONS IN: intramolecular lyase activity; INVOLVED IN: cellular amino acid derivative biosynthetic process; LOCATED IN: mitochondrion, chloroplast, plastid, chloroplast envelope;
69	1	2	AT4G00740						AT4G00740	S-adenosyl-L-methionine-dependent methyltransferases superfamily protein;
69	2	2	AT4G00750						AT4G00750	S-adenosyl-L-methionine-dependent methyltransferases superfamily protein;
70	1	2	AT4G02010						AT4G02010	Protein kinase superfamily protein; FUNCTIONS IN: kinase activity; INVOLVED IN: protein amino acid phosphorylation; LOCATED IN: plasma membrane
70	2	2	AT4G02020						AT4G02020	Encodes a polycomb group protein. Forms part of a large protein complex that can include VRN2 (VERNALIZATION 2), VIN3 (VERNALIZATION INSENSITIVE 3) and polycomb group proteins FERTILIZATION INDEPENDENT ENDOSPERM (FIE) and CURLY LEAF (CLF). The complex has a role in establishing FLC (FLOWERING LOCUS C) repression during vernalization. Performs a partially redundant role to MEA in controlling seed …
71	1	2	AT4G02420						AT4G02420	Concanavalin A-like lectin protein kinase family protein; FUNCTIONS IN: kinase activity; INVOLVED IN: protein amino acid phosphorylation; LOCATED IN: endomembrane system; EXPRESSED IN: 21 plant structures;
71	2	2	AT4G02430						AT4G02430	RNA-binding (RRM/RBD/RNP motifs) family protein; FUNCTIONS IN: RNA binding, nucleotide binding, nucleic acid binding; INVOLVED IN: biological_process unknown; LOCATED IN: cellular_component unknown; EXPRESSED IN: 23 plant structures
72	1	2	AT4G17330						AT4G17330	gene of unknown function expressed in seedlings, flower buds and stems
72	2	2	AT4G17340						AT4G17340	tonoplast intrinsic protein 2;2 (TIP2;2); FUNCTIONS IN: water channel activity; INVOLVED IN: response to salt stress, transport; LOCATED IN: in 6 components; EXPRESSED IN: 25 plant structures;
73	1	2	AT4G19860						AT4G19860	alpha/beta-Hydrolases superfamily protein; FUNCTIONS IN: phosphatidylcholine-sterol O-acyltransferase activity; INVOLVED IN: lipid metabolic process; LOCATED IN: cellular_component unknown;
73	2	2	AT4G19870						AT4G19870	Galactose oxidase/kelch repeat superfamily protein; LOCATED IN: chloroplast;
74	1	2	AT4G20850						AT4G20850	Tripeptidyl Peptidase II. Ser protease that assembles into a large oligomeric complex containing two proteins of 153 and 142 kD that are derived from a single TPP2 gene, with the smaller version missing part of the C-terminal end. Not essential, based on the lack of phenotype of a T-DNA disruption mutant.
74	2	2	AT4G20860						AT4G20860	FAD-binding Berberine family protein; FUNCTIONS IN: electron carrier activity, oxidoreductase activity, FAD binding, catalytic activity; INVOLVED IN: response to cyclopentenone; LOCATED IN: endomembrane system; EXPRESSED IN: 10 plant structures;
75	1	2	AT4G30650						AT4G30650	Low temperature and salt responsive protein family; INVOLVED IN: response to salt stress, response to cold, hyperosmotic salinity response, defense response to fungus; LOCATED IN: endomembrane system, integral to membrane;
75	2	2	AT4G30660						AT4G30660	Low temperature and salt responsive protein family; INVOLVED IN: response to cold, hyperosmotic salinity response; LOCATED IN: endomembrane system, integral to membrane;
76	1	2	AT4G32020						AT4G32020	unknown protein; LOCATED IN: chloroplast;
76	2	2	AT4G32030						AT4G32030	unknown protein;
77	1	2	AT4G34260						AT4G34260	FUC95A; FUNCTIONS IN: 1,2-alpha-L-fucosidase activity; INVOLVED IN: biological_process unknown; LOCATED IN: endomembrane system; EXPRESSED IN: 22 plant structures;
77	2	2	AT4G34265						AT4G34265	unknown protein; LOCATED IN: chloroplast;
78	1	2	AT4G34450						AT4G34450	coatomer gamma-2 subunit, putative / gamma-2 coat protein, putative / gamma-2 COP, putative; FUNCTIONS IN: clathrin binding, structural molecule activity, binding; INVOLVED IN: intracellular protein transport, vesicle-mediated transport; LOCATED IN: chloroplast, membrane;
78	2	2	AT4G34460						AT4G34460	Encodes the heterotrimeric G-protein beta subunit and is involved in organ shape. A significant fraction of the protein is found in the ER. Mutants carrying null alleles express similar fruit phenotypes, as seen in er plants, but differ from er in that the stem is only slightly shorter than that in the wild type, the pedicel is slightly longer than that in the wild type, and the leaves are rounde…
79	1	2	AT4G35760						AT4G35760	Encodes a bimodular enzyme comprising an integral domain homologous to the catalytic subunit of mammalian vitamin K epoxide reductase (VKORC1, EC 1.1.4.1) that is fused to a soluble thioredoxin-like moiety. Using yeast microsomes as a recombinant system, it was shown that the VKORC1 domain of At4g35760 functions as a stringent naphthoquinone reductase, and that its reduced Trx-like partner can se…
79	2	2	AT4G35770						AT4G35770	Senescence-associated gene that is strongly induced by phosphate starvation. Transcripts are differentially regulated at the level of mRNA stability at different times of day. mRNAs are targets of the mRNA degradation pathway mediated by the downstream (DST) instability determinant.
80	1	2	AT4G37550						AT4G37550	Acetamidase/Formamidase family protein; FUNCTIONS IN: formamidase activity, hydrolase activity, acting on carbon-nitrogen (but not peptide) bonds, in linear amides; INVOLVED IN: metabolic process; LOCATED IN: vacuole;
80	2	2	AT4G37560						AT4G37560	Acetamidase/Formamidase family protein; FUNCTIONS IN: formamidase activity, hydrolase activity, acting on carbon-nitrogen (but not peptide) bonds, in linear amides; INVOLVED IN: metabolic process; LOCATED IN: cellular_component unknown;
81	1	2	AT4G38660						AT4G38660	Pathogenesis-related thaumatin superfamily protein;
81	2	2	AT4G38670						AT4G38670	Pathogenesis-related thaumatin superfamily protein;
82	1	2	AT4G40030						AT4G40030	Histone superfamily protein; FUNCTIONS IN: DNA binding; INVOLVED IN: nucleosome assembly; LOCATED IN: nucleosome;
82	2	2	AT4G40040						AT4G40040	Histone superfamily protein; FUNCTIONS IN: DNA binding; INVOLVED IN: nucleosome assembly; LOCATED IN: nucleosome;
83	1	2	AT5G10540						AT5G10540	Zincin-like metalloproteases family protein; FUNCTIONS IN: metalloendopeptidase activity; INVOLVED IN: response to cadmium ion, proteolysis; LOCATED IN: cytosol, apoplast, chloroplast;
83	2	2	AT5G10550						AT5G10550	This gene is predicted to encode a bromodomain-containing protein. A plant line expressing RNAi constructs targeted against GTE7 shows some resistance to agrobacterium-mediated root transformation.
84	1	2	AT5G10820						AT5G10820	Major facilitator superfamily protein; CONTAINS InterPro DOMAIN/s: Major facilitator superfamily, general substrate transporter (InterPro:IPR016196), Biopterin transport-related protein BT1 (InterPro:IPR004324);
84	2	2	AT5G10830						AT5G10830	S-adenosyl-L-methionine-dependent methyltransferases superfamily protein; FUNCTIONS IN: methyltransferase activity; INVOLVED IN: metabolic process; LOCATED IN: cellular_component unknown;
85	1	2	AT5G14030						AT5G14030	translocon-associated protein beta (TRAPB) family protein; FUNCTIONS IN: molecular_function unknown; INVOLVED IN: biological_process unknown; LOCATED IN: plasma membrane;
85	2	2	AT5G14040						AT5G14040	phosphate transporter 3;1 (PHT3;1); FUNCTIONS IN: binding; INVOLVED IN: transport, transmembrane transport; LOCATED IN: in 6 components; EXPRESSED IN: 27 plant structures;
86	1	2	AT5G15640						AT5G15640	Mitochondrial substrate carrier family protein; FUNCTIONS IN: binding; INVOLVED IN: transport, mitochondrial transport, transmembrane transport; LOCATED IN: mitochondrion, mitochondrial inner membrane;
86	2	2	AT5G15650						AT5G15650	Reversibly Glycosylated Polypeptide-2. Constitutive expression in tobacco impairs plant development and virus spread.
87	1	4	AT5G25910						AT5G25910	putative disease resistance protein induced by chitin oligomers.
87	2	4	AT5G25920						AT5G25920	unknown protein
87	3	4	AT5G25930						AT5G25930	Protein kinase family protein with leucine-rich repeat domain; FUNCTIONS IN: kinase activity; INVOLVED IN: protein amino acid phosphorylation; LOCATED IN: plasma membrane, membrane;
87	4	4	AT5G25940						AT5G25940	early nodulin-related; FUNCTIONS IN: molecular_function unknown; LOCATED IN: mitochondrion;
88	1	2	AT5G35480						AT5G35480	unknown protein;
88	2	2	AT5G35490						AT5G35490	Encodes MRU1 (mto 1 responding up). Up-regulated in mto1-1 mutant that over-accumulates soluble methionine.
89	1	2	AT5G45340						AT5G45340	Encodes a protein with ABA 8'-hydroxylase activity; involved in ABA catabolism. Mutant analyses show that disruption in the gene results in more drought tolerance whereas overexpression results in increased transpiration rate and reduced drought tolerance. Gene involved in postgermination growth. Plant P450 CYP707A3, ABA 8'-hydroxylase, binds enantioselectively (+)-ABA but not (-)-ABA, whereas th…
89	2	2	AT5G45350						AT5G45350	proline-rich family protein;
90	1	2	AT5G45410						AT5G45410	unknown protein;
90	2	2	AT5G45420						AT5G45420	Duplicated homeodomain-like superfamily protein; FUNCTIONS IN: DNA binding, sequence-specific DNA binding transcription factor activity; LOCATED IN: endoplasmic reticulum, plasma membrane; EXPRESSED IN: 24 plant structures;
91	1	2	AT5G47180						AT5G47180	Ribosomal protein L19 family protein; FUNCTIONS IN: structural constituent of ribosome; INVOLVED IN: translation, ribosome biogenesis; LOCATED IN: ribosome, chloroplast stroma, chloroplast, membrane, chloroplast envelope; EXPRESSED IN: 23 plant structures; EXPRESSED DURING: 13 growth stages; CONTAINS InterPro DOMAIN/s: Ribosomal protein L19 (InterPro:IPR001857); BEST Arabidopsis thaliana protein …
91	2	2	AT5G47190						AT5G47190	Plant VAMP (vesicle-associated membrane protein) family protein; FUNCTIONS IN: structural molecule activity; LOCATED IN: plasma membrane; EXPRESSED IN: 24 plant structures; EXPRESSED DURING: 15 growth stages; CONTAINS InterPro DOMAIN/s: PapD-like (InterPro:IPR008962), Major sperm protein (InterPro:IPR000535), Vesicle-associated membrane protein (InterPro:IPR016763); BEST Arabidopsis thaliana prot…
92	1	2	AT5G51060						AT5G51060	RHD2 (along with RHD3 and RHD4) is required for normal root hair elongation. Has NADPH oxidase activity. Gene is expressed in the elongation and differention zone in trichoblasts and elongating root hairs. RDH2 is localized to the growing tips of root hair cells. It is required for the production of reactive oxygen species in response to extracellular ATP stimulus. The increase in ROS production …
92	2	2	AT5G51070						AT5G51070	ATP-dependent Clp protease regulatory subunit
92	1	3	AT5G55210						AT5G55210	unknown protein; FUNCTIONS IN: molecular_function unknown; INVOLVED IN: biological_process unknown; LOCATED IN: chloroplast;
93	2	3	AT5G55220						AT5G55220	trigger factor type chaperone family protein; FUNCTIONS IN: peptidyl-prolyl cis-trans isomerase activity; INVOLVED IN: protein folding, protein transport; LOCATED IN: chloroplast, chloroplast stroma, chloroplast envelope
93	3	3	AT5G55230						AT5G55230	Binds and bundles microtubules. Plays a role in stabilizing anti-parallel microtubules in the central spindle at anaphase to early cytokinesis but is not essential at the midline of the phragmoplast at later stages. The timing with which the MAP65-1 was targeted to the spindle appears to be regulated by a phosphorylation sensitive switch. Enhances microtubule polymerization, promotes nucleation a…
94	1	2	AT5G56350						AT5G56350	Pyruvate kinase family protein; FUNCTIONS IN: pyruvate kinase activity, potassium ion binding, magnesium ion binding, catalytic activity; INVOLVED IN: glycolysis; LOCATED IN: cellular_component unknown;
94	2	2	AT5G56360						AT5G56360	Encodes PSL4, beat-subunit of endoplasmic reticulum-resident glucosidase II, which is essential for stable accumulation and quality control of the elf18 receptor EFR but not the flg22 receptor FLS2.
95	1	2	AT5G61780						AT5G61780	Involved in the regulation of AtGA20ox3 expression, as well as seed germination.
95	2	2	AT5G61790						AT5G61790	calnexin 1 (CNX1); FUNCTIONS IN: unfolded protein binding, calcium ion binding; INVOLVED IN: protein folding; LOCATED IN: in 8 components; EXPRESSED IN: 26 plant structures;
96	1	2	AT5G64280						AT5G64280	dicarboxylate transporter 2.2 (DiT2.2); FUNCTIONS IN: oxoglutarate:malate antiporter activity; INVOLVED IN: malate transport, sodium ion transport, transmembrane transport; LOCATED IN: chloroplast, membrane; EXPRESSED IN: 23 plant structures;
96	2	2	AT5G64290						AT5G64290	dicarboxylate transport 2.1 (DIT2.1); FUNCTIONS IN: oxoglutarate:malate antiporter activity; INVOLVED IN: malate transport, response to nematode; LOCATED IN: chloroplast, membrane, chloroplast envelope; EXPRESSED IN: 23 plant structures;
97	1	2	AT5G66640						AT5G66640	DA1-related protein 3 (DAR3); FUNCTIONS IN: molecular_function unknown; INVOLVED IN: biological_process unknown; LOCATED IN: cellular_component unknown;
98	2	2	AT5G66650						AT5G66650	Protein of unknown function

## Sheet: Pathway.function
cluster gene1	cluster gene2	cellular components		cluster gene1	cluster gene2	molecular functions
AT1G08540	AT1G08550	chloroplast
AT1G11860	AT1G11870	chloroplast mitochondrion
AT1G14830	AT1G14840	plasma membrane
AT1G33590	AT1G33600	plant-type cell wall
AT1G52220	AT1G52230	chloroplast thylakoid membrane
AT1G52400	AT1G52410	peroxisome		AT1G52400	AT1G52410	defense response to fungus
AT1G72150	AT1G72160	plasma membrane
AT1G72900	AT1G72910	transmembrane receptor activity		AT1G72900	AT1G72910	apoptosis ATP binding defense response innate immune response signal transduction
AT1G78620	AT1G78630	chloroplast
AT2G21370	AT2G21380	chloroplast
				AT2G29440	AT2G29450	glutathione transferase activity
AT2G30860	AT2G30870	chloroplast plasma membrane		AT2G30860	AT2G30870	glutathione transferase activity copper ion binding
AT3G16460	AT3G16470	nucleus
AT3G23550	AT3G23560	membrane		AT3G23550	AT3G23560	antiporter activity
AT3G54890	AT3G54900	chloroplast
AT3G63160	AT3G63170	chloroplast envelope
AT4G30650	AT4G30660	endomembrane system
AT4G35760	AT4G35770	chloroplast
AT4G37550	AT4G37560	metabolic process		AT4G37550	AT4G37560	hydrolase activity, acting on carbon-nitrogen (but not peptide) bonds, in linear amides
AT4G40030	AT4G40040	nucleosome		AT4G40030	AT4G40040	DNA binding
AT5G14030	AT5G14040	plasma membrane
AT5G61780	AT5G61790	endoplasmic reticulum
AT5G64280	AT5G64290	chloroplast		AT5G64280	AT5G64290	malate transport oxoglutarate:malate antiporter activity
Gene	Pathway
AT1G01610	CDP-diacylglycerol biosynthesis II
AT1G01610	CDP-diacylglycerol biosynthesis I
AT1G01610	triacylglycerol biosynthesis
AT1G05010	ethylene biosynthesis from methionine
AT1G08550	antheraxanthin and violaxanthin biosynthesis
AT1G08550	xanthophyll cycle
AT1G11860	glycine cleavage complex
AT1G11870	tRNA charging pathway
AT1G15950	phenylpropanoid biosynthesis
AT1G52230	photosynthesis light reactions
AT1G53240	TCA cycle variation III (eukaryotic)
AT1G53240	glyoxylate cycle
AT1G68530	very long chain fatty acid biosynthesis
AT1G69370	tyrosine biosynthesis I
AT1G69370	tyrosine biosynthesis II
AT1G69370	phenylalanine biosynthesis II
AT1G79500	CMP-KDO biosynthesis I
AT1G79500	CMP-KDO biosynthesis II (from D-arabinose 5-phosphate)
AT1G79550	glycolysis IV (plant cytosol)
AT1G79550	gluconeogenesis
AT1G79550	Calvin-Benson-Bassham cycle
AT1G79550	glycolysis I
AT1G79690	<i>trans,trans</i>-farnesyl diphosphate biosynthesis
AT1G79690	methylerythritol phosphate pathway
AT1G79690	mevalonate pathway I
AT2G24270	glycolysis IV (plant cytosol)
AT2G30860	glutathione redox reactions I
AT2G30870	glutathione redox reactions I
AT3G22960	glycolysis IV (plant cytosol)
AT3G22960	glycolysis I
AT3G22960	Rubisco shunt
AT3G23820	UDP-D-galacturonate biosynthesis I (from UDP-D-glucuronate)
AT3G48720	simple coumarins biosynthesis
AT3G48720	phenylpropanoid biosynthesis
AT3G48730	tetrapyrrole biosynthesis I
AT4G19860	phospholipases
AT5G45340	phaseic acid biosynthesis
AT5G56350	Rubisco shunt
AT5G56350	glycolysis IV (plant cytosol)
AT5G56350	glycolysis I
