# Supplementary material for: Comparative analysis of microarray data in Arabidopsis transcriptome during compatible interactions with plant viruses
Source: Virol J. 2012 May 29;9:101. doi: 10.1186/1743-422X-9-101 (PMC3430556; doi:10.1186/1743-422X-9-101)
Supplement: Additional file 7 — Common genes in response to three pathogens. [file 1743-422X-9-101-S7.xls]

## Sheet: Sheet1
common gene activated in response to virus bacteria fungus					common gene repressed in response to virus bacteria fungus
At1g02930					AT1G03630
At1g06800					At1g10360
At1g08250					At1g12090
AT1G08930					At1g12900
At1g09210					At1g15290
At1g09560					At1g16880
AT1G10370					AT1G17220
At1g13110					At1g20010
At1g14870					At1g21880
At1g15670					AT1G22630
At1g19180					At1g23740
At1g22400					At1g32060
AT1G23710					AT1G35340
At1g24100					At1g35420
At1g24280					At1g52220
AT1G28280					At1g52230
At1g28380					At1g54500
At1g30700					AT1G60990
At1g31130					At1g64860
AT1G35210					At1g68520
At1g35580					At1g68530
AT1G43160					AT1G70370
AT1G45145					At1g74470
At1g51680					At1g74940
At1g51760					At1g76100
AT1G55450					At1g78370
AT1G57990					At2g10940
AT1G59870					At2g13360
AT1G60730					At2g15970
At1g62090					AT2G29180
At1g64660					AT2G29290
At1g70530					At2g29630
At1g72900					At2g29980
AT1G73805					At2g33060
At1g74020					At2g37220
AT1G75830					AT2G37450
At1g77380					AT2G37790
At1g77510					At2g42600
At1g78850					At2g43100
At1g80450					At2g45180
AT1G80960					AT3g01490
At2g02930					AT3g04760
At2g06050					AT3g13120
At2g16500					At3g14210
AT2G17040					AT3g16370
AT2G17760					AT3g18000
AT2G18090					AT3G18390
At2g18660					AT3g18490
At2g20560					AT3g18890
At2g20610					AT3g19820
At2g21620					At3g27690
At2g22470					AT3G29290
AT2G22500					AT3g46780
At2g24180					AT3G50750
AT2G24850					AT3g50820
At2g26530					AT3g51820
At2g28890					AT3g51950
At2g30490					AT3G52180
At2g32680					AT3g52380
AT2G34500					AT3g53460
At2g37980					AT3g54920
At2g38290					AT3g55800
At2g39030					AT3G56010
AT2G39650					AT3g59400
AT2G40000					AT3G63160
AT2G40140					AT4g02770
AT2G41110					AT4G11100
At2g41380					AT4G12390
AT2G41640					AT4g13770
AT2G43520					AT4G16447
At2g43570					AT4G23060
AT2G44790					AT4g25080
At2g45010					AT4g26370
At2g45570					AT4g28080
AT2G46150					AT4g29060
AT2G46400					At4g38770
AT2G46500					AT5G02120
At3g01290					AT5g15780
AT3g01420					AT5g17230
At3g01970					AT5G18570
At3g02360					At5g22580
AT3g04640					AT5g23060
At3g07390					AT5G23920
AT3g08640					AT5G38520
At3g09440					AT5G40910
AT3g09940					AT5g51970
AT3G10500					AT5G52420
AT3G10720					AT5g55280
AT3g12500					At5g55450
At3g12580					AT5G58900
AT3g12740					AT5G62280
AT3g14990					AT5g62360
At3g15210					AT5G62920
AT3G17110					AT5g65310
AT3g17410
At3g18440
AT3g18830
AT3G19930
AT3g22600
AT3G25070
AT3G26670
At3g26910
AT3g44720
AT3g49120
AT3g52400
At3g53230
AT3g54110
At3g56410
At3g57520
At3g57530
At3g60140
AT3g62600
AT4g01870
AT4g02940
At4g04610
AT4g08770
At4g11650
AT4G12040
AT4g13510
At4g15530
AT4g15610
AT4g16660
AT4g16760
AT4g17230
AT4g21850
At4g22070
AT4g23140
At4g23300
AT4g23470
AT4g24190
AT4g25030
AT4G26910
At4g26970
AT4G27652
AT4g28400
AT4g30190
AT4G30530
AT4G31500
AT4g33050
At4g33070
AT4g33300
At4g34180
At4g34200
AT4g34230
AT4g34390
At4g34710
AT4G35480
AT4g35630
At4g36220
AT4g37640
At4g38550
AT4g39030
AT4G39670
AT4G39840
AT4g39950
AT4g39980
AT5g02490
AT5G05190
AT5G05730
At5g12270
At5g13420
AT5G14930
At5g15490
AT5g17380
AT5g18490
At5g18750
AT5G19440
AT5g20230
AT5G20960
AT5g24210
AT5G26030
AT5g26340
AT5G27380
At5g36930
AT5G37600
AT5g38530
AT5g39050
AT5g39670
At5g41100
At5g42050
AT5G42380
AT5G43580
AT5G45340
AT5G47730
AT5G48380
At5g48530
At5g48570
At5g51060
AT5g51070
At5g52640
AT5g54160
AT5g54810
At5g55100
At5g56350
AT5G59550
AT5G59820
AT5G60950
AT5g61210
AT5g61790
AT5g61900
AT5G64120
AT5G64310
At5g66210
AT5g66760
